# Supplementary material for: Marine Collagen-Based Bioink for 3D Bioprinting of a Bilayered Skin Model
Source: Pharmaceutics. 2023 Apr 24;15(5):1331. doi: 10.3390/pharmaceutics15051331 (PMC10223413; doi:10.3390/pharmaceutics15051331)
Supplement: Supplementary file 1 [file pharmaceutics-15-01331-s001.zip]

Archive with 1 entries (1 files):
- pharmaceutics-2340394-supplementary.pdf
